# Supplementary material for: Antibacterial effect of phage cocktails and phage-antibiotic synergy against pathogenic Klebsiella pneumoniae
Source: mSystems. 2024 Aug 21;9(9):e00607-24. doi: 10.1128/msystems.00607-24 (PMC11406915; doi:10.1128/msystems.00607-24)
Supplement: Data Set S1 — Strain information and source data for Fig. 2. [file msystems.00607-24-s0001.xlsx]

## Sheet: Kp strains
Table S1. The details of 88 clinical MDR Kp strains used in this study (linked to main Fig.1)
strain ID	Source	gMLST	antibiotic resistance genes identified by whole genome sequencing
Kp827	sputum	11	aph(3'')-Ib, aph(6)-Id, blaKPC-2, fosA6
Kp871	urine	11	aadA2, blaKPC-2, blaNDM-1, blaSHV-182, blaTEM-1B, dfrA14, fosA3, fosA6, OqxA, OqxA, OqxB, OqxB, qacE, rmtB, sul1
Kp877	sputum	11	aadA2, blaKPC-2, blaNDM-1, blaSHV-182, blaTEM-1B, dfrA14, fosA3, fosA6, OqxA, OqxA, OqxB, OqxB, qacE, rmtB, sul1
Kp887	sputum	-	sequence failed
Kp889	sputum	11	aph(3'')-Ib, aph(6)-Id, blaKPC-2, blaSHV-12, fosA6
Kp964	bronchial secretion	3520	aac(3)-IId, aadA16, ARR-3, blaNDM-1, blaOKP-A-11, blaTEM-1B, dfrA27, qacE, qnrS1, sul1
Kp979	drainage fluid	11	aadA2, blaKPC-2, blaNDM-1, blaSHV-182, blaTEM-1B, dfrA14, fosA3, fosA6, OqxA, OqxA, OqxB, OqxB, qacE, rmtB, sul1
Kp1001	sputum	11	aadA2, blaKPC-2, blaNDM-1, blaSHV-182, blaTEM-1B, dfrA14, fosA3, fosA6, OqxA, OqxA, OqxB, OqxB, qacE, rmtB, sul1
Kp1037	sputum	11	aac(3)-IId, aadA2, ant(2'')-Ia, aph(3'')-Ib, aph(6)-Id, blaKPC-2, cmlA1, fosA6, qacE, sul1
Kp1070	sputum	11	aac(3)-IId, aadA2, ant(2'')-Ia, aph(3'')-Ib, aph(6)-Id, blaKPC-2, blaSHV-66, cmlA1, fosA6, qacE, sul1
Kp1085	wound discharge	11	aadA2, blaKPC-2, blaSHV-182, blaTEM-1B, dfrA14, fosA3, fosA6, OqxA, OqxA, OqxB, OqxB, qacE, rmtB, sul1
Kp1105	blood	11	aac(3)-IIa, aadA1, aph(3')-Ia, blaCTX-M-65, blaKPC-2, blaSHV-155, blaTEM-1B, catA1, dfrA1, fosA6, OqxA, OqxA, OqxB, OqxB, qacE, rmtB, sul1
Kp1106	sputum	11	blaKPC-2, blaLAP-2, blaSHV-182, dfrA14, fosA6, qnrS1, sul2, tet(A)
Kp1125	sputum	11	aadA2, blaCTX-M-65, blaKPC-2, blaSHV-182, blaTEM-1B, dfrA14, fosA3, fosA6, OqxA, OqxA, OqxB, OqxB, qacE, qnrS1, rmtB, sul1
Kp1126	blood	15	aac(3)-IId, aadA2, blaCTX-M-55, blaKPC-2, blaSHV-100, blaTEM-234, dfrA12, fosA6, mph(A), OqxA, OqxA, OqxB, OqxB, qacE, sul1
Kp1160	urine	11	aac(3)-IId, aadA2, aph(3'')-Ib, aph(6)-Id, blaCTX-M-55, blaKPC-2, blaSHV-12, blaTEM-234, dfrA12, fosA6, mph(A), OqxA, OqxA, OqxB, OqxB, qacE, sul1
Kp1215	urine	2?	aac(6')-Ib, aac(6')-Ib-cr, aadA1, aadA2, aadA5, aph(3'')-Ib, aph(6)-Id, armA, blaADC-25, blaCTX-M-65, blaKPC-2, blaOXA-23, blaOXA-66, blaSHV-182, blaTEM-84, catB8, dfrA17, fosA6, mph(E), msr(E), qacE, rmtB, sul1, tet(B)
Kp1281	sputum	11	aac(3)-IId, aadA2, ant(2'')-Ia, aph(3'')-Ib, aph(6)-Id, blaKPC-2, cmlA1, dfrA1, fosA6, qacE, sul1, tet(A)
Kp1343	anal swab	11	aadA2, ant(2'')-Ia, aph(3'')-Ib, aph(6)-Id, blaCTX-M-65, blaKPC-2, blaSHV-182, blaTEM-70, cmlA1, fosA3, fosA6, qacE, rmtB, sul1
Kp1426	blood	11	blaCTX-M-99, blaKPC-2, blaSHV-182, blaTEM-1B, fosA6, qnrS1, rmtB
Kp1460	sputum	273	blaNDM-1, blaSHV-67, dfrA14, fosA, OqxA, OqxA, OqxB, OqxB
Kp1477	Abdominal drainage fluid	11	blaCTX-M-65, blaKPC-2, blaSHV-66, blaTEM-1B, fosA3, fosA6, OqxA, OqxA, OqxB, OqxB, rmtB
Kp1596	sputum	11	blaCTX-M-147, blaKPC-2, blaSHV-182, blaTEM-1B, dfrA14, fosA3, fosA6, OqxA, OqxA, OqxB, OqxB, qnrS1, rmtB
Kp1718	sputum	11	blaCTX-M-65, blaKPC-2, blaSHV-182, blaTEM-1B, dfrA14, fosA3, fosA6, qnrS1, rmtB
Kp1783	urine	11	aadA2, aph(3'')-Ib, aph(6)-Id, blaKPC-2, blaTEM-1B, fosA6, qacE, rmtB, sul1
Kp1843	urine	11	aph(3'')-Ib, aph(6)-Id, blaKPC-2, blaSHV-155, fosA6
Kp1858	urine	-	sequence failed
Kp1878	blood	11	aadA2, blaCTX-M-65, blaKPC-2, blaLAP-2, blaSHV-66, blaTEM-1B, dfrA14, fosA6, qacE, qnrS1, rmtB, sul1, sul2, tet(A)
Kp1880	urine	15	aac(3)-IId, aadA2, armA, blaCTX-M-55, blaDHA-1, blaKPC-2, blaSHV-100, blaTEM-1B, dfrA12, fosA6, mph(A), mph(E), msr(E), OqxA, OqxA, OqxB, OqxB, qacE, qnrB4
Kp1894	sputum	15	aac(3)-IId, aadA2, blaCTX-M-55, blaKPC-2, blaLAP-2, blaSHV-100, blaTEM-214, dfrA12, dfrA14, fosA6, mph(A), OqxA, OqxA, OqxB, OqxB, qacE, qnrS1, rmtB, sul1, sul2, tet(A)
Kp1902	sputum	11	aadA2, aph(3'')-Ib, aph(6)-Id, blaCTX-M-65, blaKPC-2, blaSHV-66, fosA6, qacE, sul1
Kp1927	sputum	11	aac(3)-IId, armA, blaCTX-M-90, blaDHA-1, blaKPC-2, blaSHV-182, blaTEM-1B, dfrA1, fosA6, mph(A), mph(E), msr(E), qacE, qnrB4, rmtB, sul1, tet(A)
Kp1942	urine	11	aadA2, aph(3'')-Ib, aph(6)-Id, blaKPC-2, blaSHV-66, blaTEM-1B, fosA6, qacE, rmtB, sul1
Kp1954	sputum	11	aph(3'')-Ib, aph(6)-Id, blaKPC-2, blaSHV-155, fosA6
Kp1996	bronchial secretion	11	aph(3'')-Ib, aph(6)-Id, blaKPC-2, blaSHV-155, fosA6
Kp2000	blood	23	aac(3)-IId, aac(6')-Ib-cr, aac(6')-Ib-cr, aadA16, aadA2, aadA5, aph(3'')-Ib, aph(3')-Ia, aph(6)-Id, armA, ARR-3, blaCTX-M-14, blaCTX-M-3, blaNDM-1, blaSHV-190, blaTEM-1B, cmlA1, dfrA1, dfrA12, dfrA27, floR, fosA6, mph(A), mph(E), msr(E), OqxA, OqxA, OqxB, OqxB, qacE, qnrB91, qnrS1, sul1, sul2, tet(A)
Kp2038	urine	11	aac(3)-IId, aadA2, ant(2'')-Ia, aph(3'')-Ib, aph(6)-Id, blaKPC-2, blaSHV-12, cmlA1, fosA6, qacE, sul1
Kp2042	wound secretion	11	aadA2, blaCTX-M-65, blaKPC-2, blaSHV-155, blaTEM-1B, dfrA14, fosA3, fosA6, qacE, rmtB, sul1
Kp2052	wound secretion	11	blaCTX-M-65, blaKPC-2, blaSHV-182, blaTEM-1B, dfrA14, fosA3, fosA6, OqxA, OqxA, OqxB, OqxB, qnrS1, rmtB
Kp2058	urine	11	blaCTX-M-65, blaKPC-2, blaTEM-1B, dfrA14, fosA6, rmtB
Kp2069	sputum	11	blaCTX-M-65, blaKPC-2, blaTEM-1B, dfrA14, fosA3, fosA6, rmtB
Kp2092	sputum	11	blaCTX-M-65, blaKPC-2, blaSHV-182, fosA6
Kp2093	sputum	11	blaCTX-M-65, blaKPC-2, blaSHV-182, blaTEM-1B, fosA6, rmtB
Kp2095	sputum	11	blaCTX-M-65, blaKPC-2, blaSHV-182, fosA6
Kp2100	bronchial secretion	11	aadA2, ant(2'')-Ia, aph(3'')-Ib, aph(6)-Id, blaKPC-2, blaLAP-2, blaSHV-155, blaTEM-1B, cmlA1, dfrA1, fosA6, qacE, qnrS1, rmtB, sul1, tet(A)
Kp2102	blood	11	blaCTX-M-65, blaKPC-2, blaSHV-182, fosA6
Kp2104	blood	11	blaCTX-M-65, blaKPC-2, blaSHV-182, fosA6
Kp2112	ascitic fluid	11	aadA2, ant(2'')-Ia, aph(3'')-Ib, aph(6)-Id, blaCTX-M-65, blaKPC-2, blaLAP-2, blaSHV-182, blaTEM-1B, cmlA1, dfrA1, fosA6, qacE, qnrS1, rmtB, sul1, tet(A)
Kp2113	sputum	11	blaCTX-M-65, blaKPC-2, blaSHV-182, fosA6
Kp2118	sputum	268	blaCTX-M-65, blaKPC-2, blaSHV-70, blaTEM-1B, dfrA14, fosA3, fosA5, OqxA, OqxA, OqxB, OqxB, qnrS1, rmtB
Kp2124	wound secretion	11	blaCTX-M-65, blaKPC-2, blaSHV-182, blaTEM-1B, dfrA14, fosA3, fosA6, OqxA, OqxA, OqxB, OqxB, qnrS1, rmtB
Kp2132	sputum	11	aadA2, ant(2'')-Ia, aph(3'')-Ib, aph(6)-Id, blaKPC-2, blaLAP-2, blaSHV-66, blaTEM-1B, cmlA1, dfrA1, fosA6, qacE, qnrS1, rmtB, sul1, tet(A)
Kp2134	urine	37	blaNDM-1, blaSHV-81, dfrA14, fosA6, OqxA, OqxA, OqxB, OqxB, qnrS1
Kp2153	Bronchoalveolar lavage fluid	11	aadA2, ant(2'')-Ia, aph(3'')-Ib, aph(6)-Id, blaKPC-2, blaLAP-2, blaTEM-1B, cmlA1, dfrA1, fosA6, qacE, qnrS1, rmtB, sul1, tet(A)
Kp2156	Bronchoalveolar lavage fluid	-	aac(3)-IId, aadA2, ant(2'')-Ia, aph(3'')-Ib, aph(6)-Id, armA, blaCTX-M-55, blaDHA-1, blaKPC-2, blaLAP-2, blaSHV-155, blaTEM-234, cmlA1, dfrA1, dfrA12, fosA, mph(A), mph(E), msr(E), OqxA, OqxA, OqxB, OqxB, qacE, qnrB4, qnrS1, rmtB, tet(A)
Kp2157	bronchial secretion	11	blaCTX-M-65, blaKPC-2, blaSHV-182, blaTEM-1B, fosA6, rmtB
Kp2160	drainage fluid	11	blaCTX-M-65, blaKPC-2, blaSHV-182, blaTEM-1B, fosA6, rmtB
Kp2162	sputum	11	aadA2, ant(2'')-Ia, aph(3'')-Ib, aph(6)-Id, blaKPC-2, blaLAP-2, blaSHV-66, blaTEM-1B, cmlA1, dfrA1, fosA6, qacE, qnrS1, rmtB, sul1, tet(A)
Kp2167	blood	15	aac(3)-IId, aadA2, armA, blaCTX-M-55, blaDHA-1, blaKPC-2, blaSHV-12, blaTEM-234, dfrA12, fosA6, mph(A), mph(E), msr(E), OqxA, OqxA, OqxB, OqxB, qacE, qnrB4
Kp2184	urine	11	aadA2, blaCTX-M-65, blaKPC-2, blaTEM-1B, dfrA14, fosA3, fosA6, qacE, rmtB, sul1
Kp2195	urine	11	blaCTX-M-65, blaKPC-2, blaSHV-182, fosA6
Kp2202	blood	11	blaCTX-M-65, blaKPC-2, blaSHV-182, blaTEM-1B, fosA6, rmtB
Kp2211	urine	11	aadA2, ant(2'')-Ia, aph(3'')-Ib, aph(6)-Id, blaKPC-2, blaLAP-2, blaSHV-182, blaTEM-1B, cmlA1, dfrA1, fosA6, qacE, qnrS1, rmtB, sul1, tet(A)
Kp2219	urine	11	blaCTX-M-65, blaKPC-2, blaSHV-182, fosA6
Kp2222	urine	11	aadA2, aph(3'')-Ib, aph(6)-Id, blaKPC-2, blaSHV-12, blaTEM-1B, fosA6, qacE, rmtB, sul1
Kp2236	sputum	11	aadA2, aph(3'')-Ib, aph(6)-Id, blaCTX-M-15, blaCTX-M-65, blaKPC-2, blaTEM-1B, dfrA1, fosA6, qacE, qnrS1, sul1, tet(A)
Kp2239	urine	11	aadA2, ant(2'')-Ia, aph(3'')-Ib, aph(6)-Id, blaKPC-2, blaLAP-2, blaTEM-1B, cmlA1, dfrA1, fosA6, qacE, qnrS1, rmtB, sul1, tet(A)
Kp2245	urine	268	blaKPC-2, blaSHV-70, blaTEM-1C, fosA5, OqxA, OqxA, OqxB, OqxB, qnrS1
Kp2261	Bronchoalveolar lavage fluid	11	aadA2, ant(2'')-Ia, aph(3'')-Ib, aph(6)-Id, blaCTX-M-65, blaKPC-2, blaSHV-182, cmlA1, fosA3, fosA6, qacE, sul1
Kp2263	blood	11	aac(3)-IId, aadA2, armA, blaCTX-M-90, blaDHA-1, blaLAP-2, blaTEM-1B, dfrA1, fosA6, mph(A), mph(E), msr(E), qacE, qnrB4, qnrS1, rmtB, sul1, tet(A)
Kp2266	urine	37	blaNDM-1, blaSHV-81, dfrA14, fosA6, OqxA, OqxA, OqxB, OqxB, qnrS1
Kp2273	blood	76	aac(3)-IId, aph(3')-Ia, blaDHA-1, blaKPC-2, blaSHV-44, blaTEM-1B, OqxA, OqxA, OqxB, OqxB, qacE, qnrB4, sul1, tet(D)
Kp2276	sputum	11	aadA2, blaCTX-M-65, blaKPC-2, blaSHV-182, dfrA14, fosA6, qacE, sul1
Kp2278	blood	11	aadA2, blaCTX-M-65, blaKPC-2, blaTEM-1B, dfrA14, fosA3, fosA6, qacE, rmtB, sul1
Kp2279	urine	23	blaNDM-1, blaSHV-190, fosA6, OqxA, OqxA, OqxB, OqxB
Kp2280	bronchial secretion	11	aac(3)-IId, aadA2, armA, blaCTX-M-90, blaDHA-1, blaKPC-2, blaLAP-2, blaTEM-1B, dfrA1, fosA6, mph(A), mph(E), msr(E), qacE, qnrB4, qnrS1, rmtB, sul1, tet(A)
Kp2289	blood	-	sequence failed
Kp2300	urine	11	aac(3)-IId, aadA2, armA, blaCTX-M-65, blaDHA-1, blaKPC-2, blaLAP-2, blaSHV-155, blaTEM-1B, dfrA1, fosA6, mph(A), mph(E), msr(E), qacE, qnrB4, qnrS1, rmtB, sul1, tet(A)
Kp2304	urine	723	blaCTX-M-14, blaLAP-2, blaSHV-187, dfrA1, fosA6, OqxA, OqxA, OqxB, OqxB, qacE, qnrS1, sul1, tet(A)
Kp2318	urine	11	aadA2, ant(2'')-Ia, aph(3'')-Ib, aph(6)-Id, blaCTX-M-65, blaIMP-4, blaKPC-2, blaSHV-182, cmlA1, fosA3, fosA6, qacE, qnrS1, sul1
Kp2386	liver abscess drainage fluid	-	aac(3)-IId, aac(6')-Ib-cr, aac(6')-Ib-cr, aadA16, aph(3'')-Ib, aph(3')-Ia, aph(6)-Id, ARR-3, blaCTX-M-3, blaSHV-187, blaTEM-1B, dfrA27, fosA, mph(A), OqxA, OqxA, OqxB, OqxB, qacE, qnrS1, sul1, sul2
Kp2389	sputum	-	blaKPC-2, blaMAL-1, blaSHV-70, blaTEM-1C, fosA5, OqxA, OqxA, OqxB, OqxB, qnrS1
Kp2416	bronchial secretion	661	aac(3)-IId, aadA2, aph(3')-Ia, aph(6)-Id, blaDHA-1, blaSHV-99, blaTEM-1B, dfrA12, floR, fosA6, mph(A), OqxA, OqxA, OqxB, OqxB, qacE, qnrB4, sul1, sul2
Kp2424	liver abscess drainage fluid	23	blaSHV-190, fosA6, OqxA, OqxA, OqxB, OqxB
Kp2434	neck abscess drainage fluid	76	aph(3'')-Ib, aph(6)-Id, blaLAP-2, blaSHV-59, floR, OqxA, OqxA, OqxB, OqxB, qnrS1, sul2, tet(A)
Kp2431	sputum	-	sequence failed
Kp2449	liver abscess drainage fluid	23	aac(3)-IId, aac(6')-Ib-cr, aac(6')-Ib-cr, aadA16, aph(3'')-Ib, aph(3')-Ia, aph(6)-Id, ARR-3, blaSHV-190, dfrA27, floR, fosA6, mph(A), OqxA, OqxA, OqxB, OqxB, qacE, qnrS1, sul1, sul2, tet(A)
Kp2490	urine	1308	aph(3'')-Ib, aph(6)-Id, blaCTX-M-15, blaOKP-B-15, blaTEM-1B, qnrS1, sul2

## Sheet: phage scores
The source data for Fig.2: the score of phage infectivity on the basis of the clarity and transparency of the plaques observed after spot assay (see methods for details)
phage ID	HvCRKP													CRKP
	Kp1106	Kp1125	Kp2000	Kp2058	Kp2069	Kp2118	Kp2245	Kp2263	Kp2276	Kp2278	Kp2279	Kp2280	Kp2300	Kp827	Kp871	Kp877	Kp887	Kp889	Kp964	Kp979	Kp1001	Kp1037	Kp1070	Kp1085	Kp1105	Kp1126	Kp1160	Kp1215	Kp1281	Kp1343	Kp1426	Kp1460	Kp1477	Kp1596	Kp1718	Kp1783	Kp1843	Kp1858	Kp1878	Kp1880	Kp1894	Kp1902	Kp1927	Kp1942	Kp1954	Kp1996	Kp2038	Kp2042	Kp2052
P65	0.25	0	0	0.75	0.75	0	0.5	0	0	0.75	0.5	0	0	0	1	0.75	0	0.25	0	0	1	0.25	0	1	0.25	0.5	0.5	0	0	0	0	0	0	1	0.75	0	0	0	0	0	0	0.25	1	0	0	0	1	1	1
P36	0.5	0	0	0.75	0	0.75	0	0.75	0	0.75	0.75	0	0.75	0	0.75	0.75	0.25	0.25	0.5	1	1	0.25	0	1	0.25	0	0	0	0	0	0	1	0	0.75	1	0	0	0	0.75	0	0	0.25	0.75	0	0	0	0	0.5	1
P55	1	0.5	0	0.75	0	0	0.5	0.75	0	0.75	0	0	0	0	0.75	1	0.25	0.25	0.5	0.75	1	0.25	0	1	0.25	0.5	0.5	0	0	0.5	0.5	0.75	0	0.75	0	0	0.75	0	0.5	0	0	0.25	1	0.75	0.75	0.5	1	0.5	0
P28	0	0	0	0.75	0.5	0.75	0	0.75	0	0.75	0	0	0.75	0	0.75	0.75	0	0	0	1	1	0	0	1	0	0	0	0	0	0.5	0	1	0	0.75	1	0	0	0	0.75	0	0	0	0.75	0	0	0	0	0.5	1
P52	0.5	0	0	0.75	0.5	0.75	0	0.5	0.75	0.75	0	0	0.5	0	1	0.75	0	0	0	1	1	0	0	1	0	0.5	0	0	0	0	0	0.75	0	0.75	0.75	0	0.5	0	0.5	0	0	0	0	0.75	1	0.75	0	0.75	1
P95	0	0	1	0.5	0.75	0	0	0.5	0.25	0.75	1	0	0.5	0	0.75	0.75	0	0	0	0.75	1	0	0	0.75	0	0	0	0	0	0.75	0.25	0.75	0	1	0.75	0	0	0	0	0	0	0	0.5	0.25	0	0.25	0	0.75	0.5
P25	0	0	0	0	0.75	0	0	0.5	0	0.75	0	0	0.75	0	0.75	0.75	0	0	0	0	1	0	0	1	0	0	0	0	0	0	0	0.5	0	0	1	0	0.25	0	0	0	0	0	1	0	0	0	0	1	1
P54	0	0	0	0	0.75	0.75	0	0.75	0	1	0	0	0.5	0.5	1	1	0	0	0	1	1	0	0	0.75	0	0	0	0	0.5	0.75	1	1	0	0.75	1	0	0.75	0	0.75	0	0	0	0	0.75	0.75	0.5	0	1	1
P59	0.25	0	0	0.75	0	0	0.5	0.75	0	0.75	0.5	0	0	0	0.75	0.75	0.25	0.25	0.5	0	1	0.25	0	1	0.25	0.5	0.5	0	0	0	0	1	0	0.75	0.25	0	0	0	0	0	0	0.25	1	0	0	0	1	0	0
P62	0.25	0	0	0.75	0	0	0.5	0.75	0	0	0.5	0	0.5	0	1	0.75	0	0.25	0.5	0	1	0.25	0	1	0.25	0.5	0.5	0	0	0	0.5	0	0	0	0	0	0	0	0.5	0	0	0.25	0.75	0	0	0.75	1	0.5	0
P56	0.25	0	0	0.75	0	0	0.5	0.75	0	0.75	0.5	0	0	0	1	0.75	0.25	0.25	0.5	0	1	0.25	0	1	0.25	0.5	0.5	0	0	0	0	0	0	0.75	0.25	0	0	0	0	0	0	0.25	0.75	0	0	0	1	0	0
P57	0.25	0	0	0.75	0	0	0.5	0.75	0	0.75	0.5	0	0	0	1	0.75	0.25	0.25	0.5	0	1	0.25	0	1	0.25	0.5	0.5	0	0	0	0	0.5	0	0.75	0.25	0	0	0	0	0	0	0.25	1	0	0	0	1	0	0
P45	0.5	0	0	0.5	0	0.75	0.5	0	0	0.75	0.75	0.75	0.5	0	1	0.75	0.5	0.5	0.5	1	0.25	0.25	0.5	0.75	0.25	0.5	0	0	0.5	0.75	0.75	1	0.5	1	0.25	0	0	0	0	0	0	0.5	0.5	0.75	0	0.75	0	0	0
P60	0.25	0.5	0	0.75	0	0	0.5	0.75	0	0.75	0.5	0	0.5	0.5	1	0.75	0.25	0.25	0.5	0	1	0.25	0	1	0.25	0.5	0.5	0	0	0	0	0	0	0.75	0.25	0	0	0	0.5	0	0	0.25	0.75	0	0	0	1	0.5	0
P67	0.25	0	0	0.75	0	0	0.5	0.75	0	0.75	0.75	0	0	0	0.75	0.75	0	0.25	0	0	1	0.25	0	1	0.25	0.5	0.5	0	0	0	0	0.5	0	0.75	0	0	0	0	0	0	0	0.25	0.75	0	0	0	1	0	0
P3	0.5	0.5	0	0	0.75	0.5	0	0.5	0	0.75	0	0	0	0	0.75	0.75	0	0	0	0.5	0.75	0	0.5	0.75	0	0	0	0	0.25	0.5	0.75	1	0	0.75	0.75	0	0.75	0	0	0	0	0	0	0.75	0.75	0.5	0	1	1
P46	0.5	0	0	0	0.5	0.75	0	0.5	0.5	0.75	0	0	0	0	1	1	0	0	0	0.75	1	0	0	1	0.5	0	0	0	0	0.75	0.5	0.75	0	0.75	0.75	0	0.75	0	0.75	0	0	0	0	0.5	0.75	0.5	0	0.75	0.75
P68	0.25	0	0	0.75	0	0	0.5	0.75	0	0.75	0	0	0	0	1	0.75	0.5	0.25	0.5	0	1	0.25	0	1	0.25	0.5	0.5	0	0	0	0	0	0	0.75	0	0	0	0	0	0	0	0.25	0.75	0	0	0	1	0	0
P1	0	0	0	0.5	0	0.75	0	0.75	0	1	0	0	0.75	0.5	1	0.75	0	0	0.5	0.75	0.75	0	0.5	0.75	0.5	0	0	0	0	0	0	0.75	0	0.75	0.5	0	0	0	0.5	0	0	0	0.75	0	0	0	0	0.75	0.5
P29	0.25	0	0	0.5	0.5	0.75	0	0.75	0	0.75	0.75	0	0.5	0.5	0.75	0.75	0.25	0.25	0.5	0.75	0.75	0.25	0.5	0.75	0.25	0.5	0.5	0.5	0	0	0.75	0	0	0.75	0.25	0	0.75	0	0.5	0	0	0.25	0.75	0.5	0.5	0.5	0.5	0.5	0
P6	0	0	0	0	0.5	0	0	0.5	0	0.75	0	0	0.5	0.5	1	1	0	0	0	1	1	0	0	1	0	0	0	0	0	0.75	0.5	0.75	0	0.75	0.75	0	0	0	0	0	0	0	0	0.75	1	0.75	0	0.75	1
P10	0	0	0	0	0	0.5	0	0	0	0.75	0	0.5	0	0.5	0.75	1	0	0	0	0.75	1	0	0	0.75	0.5	0	0	0	0.25	0.75	0.5	0.75	0	0.5	1	0	0.75	0	0	0	0	0	0	0.5	0.75	0.5	0	0.75	1
P39	0	0	0	0	0.75	0.5	0	0.5	0	1	0	0	0	0	1	1	0	0	0	0.5	1	0	0	0.75	0	0	0	0	0	0.75	0.5	1	0	0.75	1	0	0.5	0	0	0	0	0	0	0.75	0.75	0.5	0	0.75	0.75
P87	0	0	0	0	0	0.75	0.5	0	0	0	0	0.5	0	0	0.25	0	0	0.5	0	0	0.25	0.75	0.25	0	0	0	0.75	0	0.75	0.5	0.5	1	0.5	0	0	0	0	0	0.5	0	0	0.75	0	0	0	0	0	0	0
P2	0	0	0	0.5	0	0	0	0	0	0	0	0	0	0	0.75	0.75	0	0	0	0.75	0.75	0	0	0.75	0	0	0	0	0	0.75	0.75	0.75	0	0.75	0.25	0	0.75	0	0	0	0	0.25	0.5	0.75	0.75	0	0.5	0	0
P24	0	0	0	0	0.5	0.5	0	0	0	0.75	0	0	0	0	1	1	0	0	0.5	0	1	0	0	0.75	0.75	0	0.25	0	0	0.25	0	1	0	0.75	0.75	0	0	0	0	0	0	0	0	0.5	0.5	0.5	0	0.75	0.75
P48	0	0	0	0	0.5	0.75	0	0.5	0	0.75	0	0	0	0.5	1	0	0	0	0	0.75	1	0	0.5	0.75	0	0	0	0	0	0.5	0.5	0.75	0	0.75	0.75	0	0.75	0	0.5	0	0	0	0	1	0.5	0.75	0	1	1
P71	0	0	0	0	0.75	0.5	0.5	0.75	0.5	0.5	0	0	0.5	0	1	1	0	0	0	0.75	1	0	0	0.75	0	0	0	0	0.25	0.5	0.75	1	0	0.75	1	0	0.5	0	0.5	0	0	0	0	0.75	0.75	0.5	0	0.75	0.75
P74	0	0	0	0	0	0	0	0	0	0	0	0	0	0.25	0	0	0	0	0.25	0	0	0	0.25	0	0	0	0	0	0	0.75	0.75	1	0	0	0	0	0.75	0	0.5	0	0	0	0	0.75	0.75	0.75	0	0	0
P27	0	0	0	0	0.5	0.75	0	0.5	0	0.75	0	0	0	0.5	0.75	1	0	0	0	0.5	0.75	0	0	0.75	0.5	0	0	0	0.5	0.75	0.5	1	0	0.75	0.75	0	0	0	0.5	0	0	0	0	0.5	0.5	0	0	0.75	0.75
P47	0.25	0	0	0.5	0	0.75	0.5	0	0	0.75	0.75	0	0	0	1	0.75	0.25	0.25	0.5	1	0.5	0.25	0	0.75	0.25	0.5	0.5	0	0	0.75	0.75	0.75	0	0.75	0.25	0	1	0	0	0	0	0.25	0	0.75	1	0	0	0	0
P72	0.25	0	0	0	0	0.75	0.5	0	0	0.75	0.75	0	0	0	0.75	0.75	0.25	0.25	0.5	0.75	0	0.25	0	0.75	0	0	0.5	0	0	0	0.75	1	0	0.75	0	0	0.75	0	0	0	0	0.25	0	0.75	0.75	0	0.5	0.5	0
P8	0	0	0	0	0	0	0	0	0	0.75	0	0.5	0	0	1	0	0	0	0	1	1	0	0	0.75	0	0	0	0	0	1	0	1	0	0.75	1	0	0	0	0	0	0	0	0	0.5	0.5	0.5	0	0.75	1
P12	0	0	0	0	0	0.5	0	0	1	0	0	0	0	0	0	1	0	0	0	1	0	0	0	0.25	0	0	0	0	0	0.75	0.75	0.75	0	0	0	0	1	0	1	0	0	0	0	1	1	0.75	0	0	0
P51	0	0	0	0.5	0.5	0.5	0	0.5	0	0.75	0	0	0.5	0.5	0.75	1	0	0	0	0.5	0.75	0	0.25	0.75	0	0.5	0	0	0	0	0	0.75	0	0.75	0.5	0	0	0	0	0	0	0	0	0.75	0.75	0	0	1	1
P53	0.25	0	0	0.5	0	0.75	0	0	0	0.75	0.75	0	0	0	0.75	0.75	0.25	0.25	0.25	0.75	0.5	0.25	0	0.75	0.25	0.5	0.5	0	0	0.5	0.5	1	0	0.75	0	0	1	0	0	0	0	0.25	0.5	0.75	0.75	0	0	0	0
P61	0	0	0	0	0	0.5	0	0	0	0	0	0.75	0	0	0.5	0.5	0	0	0	0	0.5	0	0.5	0.5	0	0.75	0	0	0.25	0.75	0	1	0	0.5	0.75	0	0.5	0	0	0	0	0	0	0.5	1	0.75	0	0	0
P64	0	0	0	0	0.75	0.5	0	0.5	0	0	0	0	0	0	0	0	0	0	0	0.75	0	0	0	0.75	1	0	0	0	0.5	1	0	1	0	0.75	0.75	0	0.5	0	0	0	0	0	0	0.5	0.5	0.5	0	0	0
P73	0	0	0	0	0.75	0.5	0	0.5	0	0.75	0	0	0	0.5	0.5	0.5	0	0	0	0.5	0.75	0	0.5	0.5	0	0	0	0	0.5	0.75	0.75	0.75	0.5	0.75	0.75	0	0.5	0	0	0	0	0	0	0	0	0	0	0.5	0
P13	0	0	0	0	0	0.5	0	0	1	0	0	0	0	0.5	0.5	0	0	0	0	0.75	0	0	0.25	0	0	0	0	0	0	0.75	0.75	0.75	0	0	0	0	1	0	0.75	0	0	0	0	0	1	1	0	0	0
P41	0.25	0	0	0.5	0	0.75	0.5	0	0	0.75	0	0	0	0	0.75	0.5	0.25	0.25	0.5	0.5	0.5	0.25	0	0.5	0.25	0.5	0.5	0.75	0	0.75	0	0	0	0.75	0	0	1	0	0	0	0	0.25	0	0.75	0.75	0.5	0	0	0.5
P84	0	0	0	0	0	0	0.5	0	0	0.75	0	0	0	0	0.75	0.75	0	0	0	0.75	0	0	0	0.75	0	0	0	0	0	0.75	0.5	0.5	0	0.75	0	0	0.75	0	0	0	0	0	0.25	0.75	0.75	0.5	0	0	0
P7	0	0	0	0.5	0	0	0	0	0	0.75	0	0	0	0	0.75	0.75	0.25	0	0	0.75	0.5	0.25	0	0.75	0	0.5	0	0	0	0.5	0	0	0	0.75	0.25	0	0.75	0	0	0	0	0.25	0	0.75	0.75	0	0.5	0	0
P58	0	0	0	0	0	0.5	0	0	0	0	0	0	0	0	0	0	0	0.5	0	0.5	0	0	0	0	1	0	0.5	0	0.25	1	0.75	1	0	0	0	0	0.5	0	0	0	0	0	0	1	1	1	0	0	0
P33	0.25	0.5	0	0.5	0.5	0.75	0.5	0	0.75	0	0.75	0	0.75	0	0	0	0.25	0.25	0.5	0.5	0	0.25	0.5	0	0.25	0.5	0.5	0	0	0.5	0.5	1	0	0.25	0.25	0	0.75	0	0.75	0	0	0.25	0	0.75	0	0	0	0.5	0
P49	0	0	0	0	0.5	0.5	0	0	0	0.75	0	0	0	0	0.75	0.75	0	0	0	0.5	0.75	0	0.25	0.75	0	0	0	0	0.25	0	0.5	1	0	0.75	0.75	0	0	0	0	0	0	0	0	0	0	0	0	0.5	0.5
P50	0.25	0	0	0.5	0	0.75	0.5	0	0	0.75	0.75	0	0	0	0.75	0.75	0.25	0.25	0.5	0.5	0	0.25	0	0.75	0.25	0.5	0	0.5	0	0	0	0.75	0	0.75	0	0	0.5	0	0	0	0	0.25	0	0.5	0.5	0.5	0	0	0.25
P88	0	0	0	0	0	0.5	0.5	0	0.5	0.25	0	0.5	0	0	0	0	0.5	0	0	0	0.5	0	0	0	0	0	1	0	0.75	0.5	0.5	1	0.5	0	0	0	0	0	0.5	0	0	0	0	0.5	0	0	0	0	0
P9	0	0	0	0.5	0	0.5	0	0	0	0	0	0	0	0	0.75	0.75	0.5	0.25	0	0.75	0.5	0.25	0	0.75	0	0.5	0	0	0	0.75	0	0	0	0.75	0.25	0	0.75	0	0	0	0	0.25	0.5	0.75	0.75	0.5	0.5	0	0
P77	0.5	0	0	0	0	0	0	0	0	0	0	0	0	0	0	0	0	0	0	0	0	0	0	0	0	0	0	0	0	0	0.25	1	0	0	0	0.5	0	0	0	0	0	0	0	0	0	0	0	0	0
P14	0	0	0	0.5	0.5	0	0	0	0	0.25	0	0	0	0	0.75	0.75	0.5	0.25	0	0.5	0.5	0.25	0	0.75	0	0.5	0	0	0	0.5	0.5	0	0	0.5	0.25	0	0.25	0	0.5	0	0	0	0	0.75	0.75	0.5	0	0	0
P30	0	0	0	0	0	0.5	0	0	0.75	0	0	0	0	0.5	0.5	0	0	0	0	0.75	0	0	0.5	0	0	0	0	0	0.25	0.5	0.5	1	0	0	0	1	0	0	0.5	0	0	0	0	0.75	0.5	0	0	0	0
P69	0.25	0	0	0	0	0	0.5	0	0	0	0	0.75	0	0	0	0.5	0.5	0	0.5	0	0	0.25	0	0	0.25	0.5	0.5	0	0.5	0	0	1	0.75	0	0	0	0	0	0	0	0	0.25	0	0	0	0	0	0	0
P81	0	0	0	0	0.5	0	0.5	0	0.75	0	0	0	0.5	0	0	0	0	0	0	0.5	0	0	0	0	0	0	0	0	0	0.75	0	1	0	0	0	0	0.75	0	0.75	0	0	0	0	0.75	0.75	0	0	0.5	0
P96	0	0	1	0	0	0.5	0	0	0	0	0.75	0	0	0.5	0.5	0.25	0	0	0	0	0.5	0	0	0.75	0	0	0	0	0	0.25	0	0.75	0	0.75	0.75	0	0	0	0	0	0	0	0	0	0	0	0	0	0
P20	0.5	0.5	0	0	0	0.75	0.5	0	0.75	0	0	0	0	0	0	1	0.5	0	0	0.75	0	0	0	0	0.5	0	0	0	0	0.5	0	0.75	0	0	0	0	0.5	0	0.5	0	0	0	0	0.5	0.5	0	0	0	0
P21	0.25	0.5	0.75	0.5	0	0.75	0	0	0	0.25	0.75	0	0	0	0.25	0	0.5	0.25	0.5	0	0	0.25	0.5	0	0.25	0.5	0.5	0	0	0.5	0.5	0.5	0	0	0.25	0	0.5	0	0.5	0	0	0.25	0	0.5	0	0.5	0	0.5	0.25
P63	0	0	0	0	0	1	0.75	0	1	0	0	0	0	0.5	0.5	0	0	0	0.5	0	0	0	0.5	0	1	0	0	0	0	0.5	0	1	0	0	0.25	0	0	0	1	0	0	0	0	0	0	0	0	0	0
P66	0.25	0	0	0	0	0	0.5	0	0	0.25	0.5	0	0.75	0	0	0	0	0.25	0	0	0	0.25	0	0	0.25	0.75	0.5	0	0.5	0	0	0	0.5	0	0	0	0	0	0	0	0.75	0.25	0	0	0	0	0	0	0
P70	0.25	0	0	0.75	0	0	0.5	0	0	0	0	0	0	0	0.5	0.25	0.5	0.5	0.5	0	0.5	0.25	0	0.25	0.25	0.5	0.5	0	0	0	0	0	0	0.75	0	0	0	0	0	0.25	0.75	0.25	0	0	0	0	0.5	0	0
P79	0	0	0	0	0.5	0.5	1	0	0	0	0	0	0	0	0	0	0	0	0	0	0.75	0	0	1	0	0	0.25	0	0.25	0.5	0.75	0.75	0	0.75	0.75	0	0.5	0	0.5	0	0	0	0	0	0	0	0	0	0
P85	0	0	1	0	0	0.5	0	0	0	0	1	0	0	0.5	0.5	0	0	0	0.5	0.75	0.25	0	0.5	0	0	0	0.75	0	0.25	0.75	0.5	0.5	0	0.25	0.5	0	0	0	0	0	0	0	0	0.5	0	0	0	0	0
P91	0	0	1	0	0	0	0.5	0	0	0	0.75	0	0	0	0	0	0	0	0	0.5	0	0	0	0	0	0	0	0.5	0	0	0.5	0	0	0	0	0	0.75	0	0	0	0	0	0	0.75	0.75	0	0	0	0.25
P23	0.5	0	0	0	0	0.75	0	0	0	0	0	0	0	0	0	0	0	0	0	0	0	0	0	0	0.75	0	0	0	0	0.5	0	1	0	0	0	0	0	0	0.5	0	0	0	0	0	0	0	0	0	0
P32	0.5	0.5	0	0	0	0.75	0.5	0	0	0	0.75	0.5	0	0	0	0	0	0	0	0.5	0	0	0	0	0	0	0	0	0	0.5	0	0.75	0	0	0	0	0	0	0.5	0	0	0	0	0.5	0.5	0.5	0	0	0
P42	0	0	1	0	0	0.5	0	0	0	0	1	0	0	0	0	0	0	0	0	0.5	0	0	0.5	0	0.75	0	0	0	0.25	0	0.5	0	0	0	0	0	0	0	0.5	0	0	0	0	0.5	0	0	0	0	0
P44	0	0	1	0	0	0.5	0	0	0	0	1	0	0	0	0	0	0	0	0	0.75	0	0	0	0	0	0	0	0	0	0.5	0	0	0	0	0	0	0	0	0.5	0	0	0	0	0.5	0	0	0	0	0
P76	0	0	0	0	0	0.5	0	0	0	0	0	0	0	0	0	0	0	0	0	0	0	0	0.5	0	0	0	0	0	0.25	0.5	0	1	0.5	0	0	0.75	0	0	0.5	0	0	0	0	0	0	0	0	0	0
P80	0.25	0.5	0	0	0.5	0.75	0.5	0	0	0	0	0	0	0	0.25	0.25	0	0	0	0.5	0	0	0	0.25	0	0	0	0	0	0.75	0	0.5	0	0	0	0	0.5	0	0.75	0	0	0	0	0.5	0.5	0	0	0.5	0
P83	0	0	0.25	0	0.5	0.5	0	0	0	0.75	0	0	0	0	0.75	0	0	0	0.5	0	0.75	0	0.5	0	0	0	0	0	0.25	0	0	1	0	0.5	0.5	0	0	0	0	0	0	0	0	0	0	0	0	0.5	0.5
P97	0	0	0	0	0	0.5	0	0	0	0	0	0	0	0	0	0	0	0	0.5	0	0	0	0.5	0	0	0	0	0	0.25	0.25	0	0	0	0	0	1	0	0	0	0	0	0	0	0	0	0	0	0	0
P17	0	0	0	0	0	0.5	0	0.5	0	0	0	0	0	0.25	0.75	0.75	0	0	0	0.5	0.75	0	0.25	0.5	0	0	0	0	0.5	0.5	0	0	0.5	0.5	0.5	0	0	0	0.5	0	0	0	0	0	0	0	0	0	0.5
P31	0.25	0	0	0.5	0	0.75	0	0	0	0	0.75	0	0	0	0	0	0.5	0.25	0.5	0	0	0.25	0.5	0	0.25	0.5	0.5	0	0	0	0	0	0	0	0.25	0	0	0	0	0	0	0.25	0	0	0	0	0	0	0
P35	0	0	0	0	0	0.5	0.5	0	0.5	0	0	0	0	0.5	0.5	0	0	0	0.5	0	0	0	0.5	0	0	0	0	0	0	0	0.5	1	0	0	0	0	0	0	0.75	0	0	0	0	0	0	0	0	0	0
P93	0	0	0	0	0	0.5	0	0	0	0	0	0	0	0.5	0.5	0	0	0	0.5	0	0	0	0.5	0	0	0	0	0	0.25	0	0	1	0	0	0	0	0	0	0	0	0	0	0	0	0	0	0	0	0
P94	0	0	0	0	0	0	0	0	0.75	0	0	0	0	0	0	0	0	0	0	0	0	0	0	0	0	0	0	0	0	0.75	0	0.5	0	0	0	0	0	0	0.75	0	0	0	0	0	0	0	0	0	0
P11	0	0	0	0.5	0	0.75	0	0	0	0.75	0	0	0	0	0	0	0.25	0.25	0	0	0	0.25	0	0	0.5	0.5	0	0	0	0.75	0	0	0	0	0.25	0	0.25	0	0	0	0	0.25	0	0.5	0.5	0	0	0	0
P78	0	0.5	0	0	0	0.75	0	0	0	0	0	0.5	0	0	0	0	0	0	0	0.5	0	0	0	0	0	0	0	0	0.5	0.5	0	0.5	0.5	0	0.25	0	0.5	0	0.5	0	0	0	0	0.5	0.5	0	0	0.5	0
P86	0	0	1	0	0	0	0	0	0	0	1	0	0	0	0	0	0	0	0	0	0	0	0	0	0	0	0	0	0	0	0.25	0.5	0	0	0	0	0	0	0	0	0	0	0	0	0	0	0	0	0
P89	0.5	0	0	0	0	0.5	0.5	0	0.5	0	0	0	0	0.5	0.5	0	0	0	0	0	0.5	0	0.5	0.25	0	0	0.25	0	0.25	0.25	0	0.5	0	0.5	0.75	0	0	0	0.5	0	0	0	0	0	0	0	0	0	0
P92	0	0	1	0	0	0	0	0	0	0	0	0	0	0.5	0.5	0	0	0	0	0.75	0	0	0.5	0	0	0	0	0	0	0	0.5	0	0	0	0	0	0	0	0	0	0	0	0	0	0.5	0	0	0	0
P98	0	0	0	0	0	0	0	0	0	0	0	0	0	0	0	0	0	0	0	0	0	0	0	0	0	0	0	0	0	0	0	0	0	0	0	0.75	0	0	0	0	0	0	0	0	0	0	0	0	0
P99	0	0	0	0	0	0.5	0	0	0.5	0	0	0	0	0	0	0	0	0	0	0	0	0	0	0	0	0	0	0	0.5	0	0	0.25	0	0	0	0	0	0	0	0	0	0	0	0	0	0	0	0	0
P4	0	0	0	0	0	0.5	0	0	0	0	0	0	0	0	0	0	0	0	0.75	0.75	0	0	0	0	0	0	0	0	0.25	0	0.5	0	0	0	0	0	0	0	0.5	0	0	0	0	0.5	0.5	0	0	0	0
P18	0	0	0	0	0	0.5	0.5	0	0.75	0	0	0	0	0	0	0	0	0	0	0.5	0	0	0	0	0	0	0	0	0	0.5	0	0	0	0	0	0	0	0	0.5	0	0	0	0	0.5	0.5	0.5	0	0	0
P19	0.25	0.5	0	0.5	0	0.75	0	0	0	0	0.75	0	0	0	0	0	0.25	0.25	0.25	0.5	0	0.25	0	0	0.25	0.5	0.5	0	0	0.5	0	0	0	0	0.25	0	0.5	0	0.5	0	0	0.25	0	0.5	0.5	0	0	0.5	0
P22	0	0.5	0	0	0	0.5	0	0	0.5	0	0	0	0	0	0	0	0	0	0	0.5	0	0	0	0	0	0.5	0.5	0	0	0.5	0	0.5	0	0	0	0	0	0	0	0	0	0	0	0	0	0	0	0	0
P26	0	0	0	0.75	0.5	0.5	0	0	0	0.25	0	0	0	0	0.75	0.75	0	0	0	0	0.75	0	0.5	0.5	0	0	0	0	0	0	0	0	0	0.75	0.75	0	0.25	0	0	0	0	0	0	0	0	0	0	1	1
P34	0.25	0	0	0.5	0	0.75	0	0	0	0	0.75	0	0	0	0	0.25	0.25	0	0.5	0	0	0.25	0	0	0.25	0.5	0.5	0	0	0	0	0	0	0	0.25	0	0	0.75	0	0	0	0.25	0	0	0	0	0	0	0
P38	0.25	0	0	0.5	0	0.75	0.5	0	0	0.25	0.75	0	0	0	0.25	0	0.25	0.25	0.5	0	0	0.25	0	0	0.25	0.5	0.5	0.75	0	0	0.5	0	0	0	0	0	0	0	0	0	0	0.25	0	0	0	0	0	0.5	0.5
P43	0	0	0.75	0	0	0.5	0	0	0	0	0.5	0	0	0.5	0.5	0	0	0	0	0	0	0	0	0	0	0	0	0	0.5	0	0	0	0	0	0	0	0	0	0	0	0	0	0	0	0	0	0	0	0
P5	0	0	0	0.5	0	0	0	0	0	0.75	0	0	0	0	0	0	0.5	0.25	0.75	0	0	0.25	0	0	0	0.5	0	0	0	0	0	0	0	0	0	0	0	0	0.25	0	0	0	0	0	0	0	0	0	0
P15	0	0	0	0	0	0.5	0	0	0	0	0	0	0	0	0.25	0.5	0.25	0	0	0	0.5	0	0	0	0	0	0	0	0.25	0.5	0.5	0	0	0.5	0.5	0	0	0	0.5	0	0	0	0	0	0	0	0	0	0
P16	0.25	0.5	0	0.5	0	0.75	0	0	0	0	0	0	0	0	0.5	0.5	0	0.25	0	0.5	0	0.25	0	0	0.25	0	0	0	0	0	0	0	0	0.5	0.25	0	0	0	0.5	0	0	0.25	0	0.5	0.5	0	0	0	0.5
P37	0.25	0	0	0.5	0	0	0.5	0	0	0	0.5	0	0	0	0	0	0.25	0.25	0.25	0	0	0.25	0	0	0.25	0.75	0.5	0	0	0	0	0	0	0	0	0	0	0	0	0.5	1	0.25	0	0	0	0.5	0	0	0
P40	0	0	0	0	0	0.5	0	0.5	0	0	0	0	0	0	0	0	0	0	0	0	0	0	0.5	0	0	0	0	0	0.25	0.5	0.5	0.75	0	0	0	0	0	0	0	0	0	0	0	0.5	0.5	0	0	0	0
P75	0.25	0	0	0.25	0	0	0.5	0	0	0	0.75	0	0.5	0	0.25	0	0	0.25	0	0	0	0	0	0.25	0	0.5	0.5	0	0	1	0	0.5	0	0.25	0	0	0.5	0	0	0	0	0	0.25	0.5	0.5	0	0.25	0	0
P82	0	0	0	0	0	0.5	0	0	0	0	0	0	0	0	0	0	0	0	0	0	0	0	0	0	0	0	0	0	0	0	0	0	0	0	0	0	0	0	0	0	0	0	0	0	0	0	0	0	0
P90	0	0	0	0	0	0.5	0	0	0	0	0	0	0	0.5	0.5	0	0	0	0	0	0.25	0	0.5	0	0	0	0	0	0.25	0	0	0	0	0	0	0	0	0	0	0	0	0	0	0	0	0	0	0	0
P100	0	0	0	0	0	0	0	0	0	0	0	0	0	0	0	0	0	0	0	0	0	0	0	0	0	0	0	0	0	0	0	0	0	0	0	0	0	0	0	0	0	0	0	0	0	0	0	0	0
No.of infected phage	38	12	11	38	26	68	35	28	18	46	32	9	18	23	64	51	31	33	35	53	51	34	30	52	39	35	33	5	32	58	43	65	9	53	51	5	40	1	43	2	3	33	21	52	46	31	16	35	29
[truncated: 41 more columns]
